# Supplementary material for: Association between Biomarkers (VEGF-R2, VEGF-R3, VCAM-1) and Treatment Duration in Patients with Neuroendocrine Tumors Receiving Therapy with First-Generation Somatostatin Analogues
Source: Biomedicines. 2023 Mar 10;11(3):842. doi: 10.3390/biomedicines11030842 (PMC10044914; doi:10.3390/biomedicines11030842)
Supplement: Supplementary file 1 [file biomedicines-11-00842-s001.zip]

Archive with 3 entries (3 files):
- Figure S1.jpg
- Figure S2.jpg
- Supplementary Material corrected 8.03.2023.pdf
